# Supplementary material for: Identification of Phthalates from Artificial Products in Chinese Kindergarten Classrooms and the Implications for Preschool Children’s Exposure Assessments
Source: Int J Environ Res Public Health. 2022 Jun 30;19(13):8011. doi: 10.3390/ijerph19138011 (PMC9265414; doi:10.3390/ijerph19138011)
Supplement: Supplementary file 1 [file ijerph-19-08011-s001.zip]

Archive with 1 entries (1 files):
- ijerph-1724118-supplementary.pdf
